# Supplementary material for: Halochromic Behavior and Anticancer Effect of New Synthetic Anthocyanidins Complexed with β-Cyclodextrin Derivatives
Source: Int J Mol Sci. 2022 Jul 22;23(15):8103. doi: 10.3390/ijms23158103 (PMC9330608; doi:10.3390/ijms23158103)
Supplement: Supplementary file 1 [file ijms-23-08103-s001.zip]

Archive with 1 entries (1 files):
- ijms-1784726-supplementary.pdf
